# Supplementary material for: Genotyping and Molecular Characterization of VP6 and NSP4 Genes of Unusual Rotavirus Group A Isolated from Children with Acute Gastroenteritis
Source: Adv Virol. 2024 Jul 4;2024:3263228. doi: 10.1155/2024/3263228 (PMC11239230; doi:10.1155/2024/3263228)
Supplement: Supplementary Materials — Supplementary Table 1: genotypes of study rotavirus group A (RVA) strains, collection year, and characteristics (demographic and clinical) of children infected with unusual RVA strains (n = 34). Abbreviations: N/A, not available; nt, nucleotide; UD, unidentified. Supplementary Table 2: demographic, clinical, and laboratory data of patients who were infected with a RVA strain carrying the I2 (n = 25) and non-I2 (n = 9) genotypes. Notes. Normal range for K+, N+, Ca2+, and Cl− was 3.5–5.5 mmol/L, 135–150 mmol/L, 8.2–11.0 mg/dL, and 95–110 mmol/L, respectively. CRP normal range was 0-1 mg/L for children <1 year old and 1–10 mg/L for children 1–16 years old. Urea and creatinine normal ranges were 10–35 mg/dL and 0.2–1.0 mg/dL, respectively. Neutrophils and lymphocytes' normal ranges were 1.0–10.0 × 103/mm3 and 1.5–17.0 × 103/mm3 of total white blood cells, respectively. Abbreviations: NA, not applicable. Supplementary Table 3: demographic, clinical, and laboratory data of patients who were infected with a RVA strain carrying the E2 (n = 13) and E3 (n = 11) genotypes. Notes. Normal range for K+, N +, Ca2+, and Cl− were 3.5–5.5 mmol/L, 135–150 mmol/L, 8.2–11.0 mg/dL, and 95–110 mmol/L, respectively. CRP normal range was 0-1 mg/L for children of <1 year old and 1–10 mg/L for children 1–16 years old. Urea and creatinine normal ranges were 10–35 mg/dL and 0.2–1.0 mg/dL, respectively. Neutrophils and lymphocytes' normal ranges were 1.0–10.0 × 103/mm3 and 1.5–17.0 × 103/mm3 of total white blood cells, respectively. Statistically significant p values (<0.05) are marked in bold. Abbreviations: NA, not applicable. [file 3263228.f1.zip]

Archive with 3 entries (3 files):
- Supplementary Table 1 (2).docx
- Supplementary Table 2 (1).docx
- Supplementary Table 3 (1).docx
